# Supplementary material for: The role of actin isoforms in somatic embryogenesis in Norway spruce
Source: BMC Plant Biol. 2010 May 17;10:89. doi: 10.1186/1471-2229-10-89 (PMC3095357; doi:10.1186/1471-2229-10-89)
Supplement: Additional file 1 — List of sequences used for the construction of the phylogenetic tree. [file 1471-2229-10-89-S1.XLS]

## Sheet: SeqList
Name	Species	Database source	LocusID/Accession
Cr	Chlamydomonas reinhardtii	UniProtKB/Swiss-Prot	A8JAV1
At1	Arabidopsis thaliana	UniProtKB/Swiss-Prot	At2g37620/ACT1_ARATH
At2	Arabidopsis thaliana	UniProtKB/Swiss-Prot	At3g18780/ACT2_ARATH
At3	Arabidopsis thaliana	UniProtKB/Swiss-Prot	At3g53750/ACT1_ARATH
At4	Arabidopsis thaliana	UniProtKB/Swiss-Prot	At5g59370/ACT4_ARATH
At5	Arabidopsis thaliana	UniProtKB/Swiss-Prot	At2g42100/ACT5_ARATH
At7	Arabidopsis thaliana	UniProtKB/Swiss-Prot	At5g09810/ACT7_ARATH
At8	Arabidopsis thaliana	UniProtKB/Swiss-Prot	At1g49240/ACT8_ARATH
At9	Arabidopsis thaliana	UniProtKB/Swiss-Prot	At2g42090/ACT9_ARATH
At11	Arabidopsis thaliana	UniProtKB/Swiss-Prot	At3g12110/ACT11_ARATH
At12	Arabidopsis thaliana	UniProtKB/Swiss-Prot	At3g46520/ACT12_ARATH
Os1/1	Oryza sativa	TIGR Rice Assembly 6	LOC_Os03g50885.1
Os1/2	Oryza sativa	TIGR Rice Assembly 6	LOC_Os01g73310.1
Os1/3	Oryza sativa	TIGR Rice Assembly 6	LOC_Os05g36290.1
Os2	Oryza sativa	TIGR Rice Assembly 6	LOC_Os10g36650.1
Os3	Oryza sativa	TIGR Rice Assembly 6	LOC_Os03g61970.1
Os7/1	Oryza sativa	TIGR Rice Assembly 6	LOC_Os11g06390.2
Os7/2	Oryza sativa	TIGR Rice Assembly 6	LOC_Os01g64630.1
Os97	Oryza sativa	TIGR Rice Assembly 6	LOC_Os05g01600.1
Pa1	Picea abies	NCBI	FJ869868
Pa2	Picea abies	NCBI	FJ869869
Pa3	Picea abies	NCBI	FJ869870
Pa4	Picea abies	NCBI	FJ869871
Pp1	Physcomitrella patens	PlantGDB	PUT-163a-Physco_patens-65654632
Pp2	Physcomitrella patens	PlantGDB	PUT-163a-Physco_patens-65554638
Pp3	Physcomitrella patens	PlantGDB	PUT-163a-Physco_patens-12475
Pp4	Physcomitrella patens	PlantGDB	PUT-163a-Physco_patens-5326
Pt1	Pinus taeda	PlantGDB	PUT-157a-Pinus_taeda-121082547
Pt2	Pinus taeda	PlantGDB	PUT-157a-Pinus_taeda-55582548
Pt3	Pinus taeda	PlantGDB	PUT-157a-Pinus_taeda-11912
Pt4	Pinus taeda	PlantGDB	PUT-157a-Pinus_taeda-17002
Pt5	Pinus taeda	PlantGDB	PUT-157a-Pinus_taeda-62261
Pt6	Pinus taeda	PlantGDB	PUT-157a-Pinus_taeda-55782552
Pt7	Pinus taeda	PlantGDB	PUT-157a-Pinus_taeda-17219
Pt8	Pinus taeda	PlantGDB	PUT-157a-Pinus_taeda-54528
Pt9	Pinus taeda	PlantGDB	PUT-157a-Pinus_taeda-77282549
Pt10	Pinus taeda	PlantGDB	PUT-157a-Pinus_taeda-66098
